# Supplementary material for: Rational Design of Solid Polymer Electrolyte Based on Ionic Liquid Monomer for Supercapacitor Applications via Molecular Dynamics Study
Source: Polymers (Basel). 2022 Nov 24;14(23):5106. doi: 10.3390/polym14235106 (PMC9737087; doi:10.3390/polym14235106)
Supplement: Supplementary file 1 [file polymers-14-05106-s001.zip]

Archive with 1 entries (1 files):
- polymers-1962656-supplementary.pdf
